# Supplementary material for: Antibody-Based Biolayer Interferometry Platform for Rapid Detection of Neutrophil Gelatinase-Associated Lipocalin
Source: Biosensors (Basel). 2025 Nov 27;15(12):781. doi: 10.3390/bios15120781 (PMC12730675; doi:10.3390/bios15120781)
Supplement: Supplementary file 1 [file biosensors-15-00781-s001.zip]

Archive with 1 entries (1 files):
- biosensors-3924506-supplementary.pdf
